# Supplementary material for: Volunteer-supported Care Transition Interventions for People Living with Dementia: A Secondary Analysis of a Scoping Review
Source: Int J Integr Care. 2025 May 21;25(2):16. doi: 10.5334/ijic.9056 (PMC12101112; doi:10.5334/ijic.9056)
Supplement: Supplemental Table 3. — Quality Assessment. [file ijic-25-2-9056-s3.xlsx]

## Sheet: Empirical Literature
		Grey Literature
		Title	Author	Last update of information is within the last 10 years	Bibliography includes material within the last 10 years	Indication of authorship	Indication of qualification	Expertly qualified source (associated with a reputable author/organization; professional qualifications or considerable experience; produced/published other work in the field; recognised or supervised under an expert; cited by others)	Clearly stated aim or brief	Aim or brief is met	Item is meaningful (incorporates feasiblity, utility, and relevance)	Balanced/cautious support (authors' claims are balanced by caution, includes statements of limitations, and/or contrasting findings)	Detailed reference list of bibliography	Supported by authorative, documented references or credible sources
		Helping in hospitals: A guide to high impact volunteering in hospitals	Anonymous, 2016	Yes	Yes	Yes	Yes	Yes	Yes	Yes	Yes	Yes	Yes	Yes
		Mixed Methods Studies
		Title	Author	Are there clear research questions or objectives?	Do the collected data allow to address the research questions or objectives?	Is there an adequate rationale for using a mixed methods design to address the research question?	Are the different components of the study effectively integrated to answer the research question?	Are the outputs of the integration of qualitative and quantitative components adequately interpreted?	Are divergences and inconsistencies between quantitative and qualitative results adequately addressed?	Do the different components of the study adhere to the quality criteria of each tradition of the methods involved?
		The longitudinal discharge planning and treatment model (LDPTM): Part 2	DeForge and Belcher, 2005			No	Yes	No	No	No
		The ART of conversation: feasibility and acceptability of a pilot peer intervention to help transition complex HIV-positive people from hospital to community	Eaton et al., 2019			No	Yes	Yes	No	Yes
		Impact of ‘Enhanced’ Intermediate Care integrating acute, primary and community care and the voluntary sector in Torbay and South Devon, UK	Elston et al., 2022			Yes	Yes	Yes	No	Yes
		Non-Randomized Studies
		Title	Author	Are there clear research questions or objectives?	Do the collected data allow to address the research questions or objectives?	Are the participants representative of the target population?	Are measurements appropriate regarding both the outcome and intervention (or exposure)?	Are there complete outcome data?	Are the confounders accounted for in the design and analysis?	During the study period, is the intervention administered (or exposure occurred) as intended?
		Improving chronic disease self-management by older home health patients through community health coaching	Dye et al., 2018			Yes	Yes	Yes	Yes	Yes
		Qualitative Studies
		Title	Author	Are there clear research questions or objectives?	Do the collected data allow to address the research questions or objectives?	Is the qualitative approach appropriate to answer the research question?	Are the qualitative data collection methods adequate to address the research question?	Are the findings adequately derived from the data?	Is the interpretation of results sufficiently substantiated by data?	Is there coherence between qualitative data sources, collection, analysis and interpretation?
		Training peers to ease hospital discharge: A community–clinical partnership in complex HIV care	Eaton et al., 2021			Yes	Yes	Yes	Yes	Yes
		Hospital-community partnerships to aid transitions for older adults: Applying the care transitions framework	Hung et al., 2018			Yes	Yes	Yes	Yes	Yes
		For the sake of their health: Older service users’ requirements for social care to facilitate access to social networks following hospital discharge	McLeod et al., 2008			Yes	Yes	Yes	Yes	Yes
		Randomized Controlled Studies
		Title	Author	Are there clear research questions or objectives?	Do the collected data allow to address the research questions or objectives?	Is randomization appropriately performed?	Are the groups comparable at baseline?	Are there complete outcome data?	Are outcome assessors blinded to the intervention provided?	Did the participants adhere to the assigned intervention?
		Effects of a health-social partnership transitional program on hospital readmission: A randomized controlled trial	Wong et al., 2011			Yes	Yes	Yes	Yes	Some participants did not continue with the intervention
